# Supplementary material for: Virulence Traits and Drug Resistance of STEC Isolated from Layer Poultry and Rattus Species
Source: Microorganisms. 2026 Apr 27;14(5):977. doi: 10.3390/microorganisms14050977 (PMC13209377; doi:10.3390/microorganisms14050977)
Supplement: Supplementary file 1 [file microorganisms-14-00977-s001.zip]

Archive with 1 entries (1 files):
- microorganisms-4219741-supplementary.pdf
